# Supplementary material for: Effect of Water Hardness on Catechin and Caffeine Content in Green Tea Infusions
Source: Molecules. 2021 Jun 8;26(12):3485. doi: 10.3390/molecules26123485 (PMC8229914; doi:10.3390/molecules26123485)
Supplement: Supplementary file 1 [file molecules-26-03485-s001.zip]

Archive with 1 entries (1 files):
- molecules-1215001-supplementary.pdf
